# Supplementary material for: Scalable Screening and Treatment Response Monitoring for Perinatal Depression in Low- and Middle-Income Countries
Source: Int J Environ Res Public Health. 2021 Jun 22;18(13):6693. doi: 10.3390/ijerph18136693 (PMC8297354; doi:10.3390/ijerph18136693)
Supplement: Supplementary file 1 [file ijerph-18-06693-s001.zip]

Archive with 1 entries (1 files):
- ijerph-1137947-supplementary.pdf
